# Supplementary material for: Emergence and Transmission of Plasmid-Mediated Mobile Colistin Resistance Gene mcr-10 in Humans and Companion Animals
Source: Microbiol Spectr. 2022 Aug 24;10(5):e02097-22. doi: 10.1128/spectrum.02097-22 (PMC9603504; doi:10.1128/spectrum.02097-22)
Supplement: Supplemental file 2 — Tables S3 to S8. Download spectrum.02097-22-s0002.xlsx, XLSX file, 0.1 MB [file spectrum.02097-22-s0002.xlsx]

## Sheet: Table S3
Table S3. Pairwise comparison between different plasmids investigated in this study.
	pEk140_mcr-10	K528_mcr-10	pK666_mcr-10	pK475-2_mcr-10
pEk140_mcr-10	*	95.57 [34.19]	95.98 [35.23]	98.07 [31.37]
K528_mcr-10	96.30 [45.80]	*	96.83 [38.49]	98.46 [54.87]
pK666_mcr-10	96.42 [49.21]	98.04 [40.31]	*	98.70 [53.96]
pK475-2_mcr-10	99.65 [65.27]	99.11 [85.36]	98.70 [53.96]	*

## Sheet: Table S4
Table S4. Genetic environments of mcr-10-bearing DNA segments from NCBI database.
Web ID	Assembly	Genetic environmrnt	Organism group	Strain	Host	Isolation source	Location	BioSample
1	GCA_000692255.1	xerC-mcr-10-hp-hp-IS4321R	Enterobacter	BIDMC 67	Homo sapiens	Abscess, Pelvic Drain	USA: Boston	SAMN02581288
2	GCA_019458525.1	xerC-mcr-10-hp-hp-IS4321R	Enterobacter	ECC59	Homo sapiens	Broncho-Alveolar Lavage	China: Guangdong	SAMN20500401
3	GCA_001022655.1	xerC-mcr-10-ISEc47-ISEc36	Enterobacter	GN02570	Homo sapiens	Bodily Fluid	USA	SAMN03732716
4	GCA_003427235.1	xerC-mcr-10-ISEc47-ISEc36	Enterobacter	ntmc-TH	Homo sapiens	Unkonwn	Unkonwn	SAMD00131359
5	GCA_004312065.1	xerC-mcr-10-ISEc47-ISEc36	Klebsiella oxytoca	TUM14061	Homo sapiens	Unkonwn	Japan	SAMD00129571
6	GCA_022559745.1	xerC-mcr-10-ISEc47-ISEc36	Enterobacter	6	Homo sapiens	Stool	China	SAMN23139065
7	GCA_023152655.1	xerC-mcr-10-ISEc47-ISEc36	Enterobacter	36218	Homo sapiens	Sputum	China	SAMN25419527
8	GCA_904863195.1	xerC-mcr-10-ISEc47-ISEc36	Klebsiella pneumoniae	INF133-sc-2279960	Unkown	Unkown	Unkonwn	SAMEA3357033
9	GCA_014490845.1	xerC-mcr-10-ISEc36-hp-IS4321R	Enterobacter	Er983	Environmental	Sewage Water	China: Guangdong	SAMN15905311
10	GCA_015135595.1	xerC-mcr-10-hp-ISSen3	Enterobacter	STW0522-51	Environmental	Effluent	Japan:Tokyo	SAMD00195891
11	GCA_015683055.1	xerC-mcr-10-hp-ISSen3	Enterobacter	N17-01386	Environmental	Drain	Canada: Toronto	SAMN15315338
12	GCA_001702455.1	xerC-mcr-10-hp-Tn1772	Citrobacter	B38	Homo sapiens	Leg Ulcer	China	SAMN05464624
13	GCA_000492995.1	xerC-mcr-10-ISEc36-hp-IS26	Enterobacter	MGH 25	Homo sapiens	Urine	Unkonwn	SAMN02138565
14	GCA_001022915.1	xerC-mcr-10-ISEc36-hp-IS26	Enterobacter	GN02825	Homo sapiens	Bodily Fluid	USA	SAMN03732729
15	GCA_001053395.1	xerC-mcr-10-ISEc36-hp-IS26	Enterobacter	1323_ECLO	Homo sapiens	Unkonwn	USA: WA	SAMN03197303
16	GCA_001518455.1	xerC-mcr-10-ISEc36-hp-IS26	Enterobacter	GN05753	Homo sapiens	Unkonwn	USA	SAMN04407794
17	GCA_002785795.1	xerC-mcr-10-ISEc36-hp-IS26	Enterobacter	ECC1097	Homo sapiens	Urine	China: Hangzhou	SAMN06767781
18	GCA_003401175.1	xerC-mcr-10-ISEc36-hp-IS26	Enterobacter	CRE71	Homo sapiens	Bloodstream	USA: Palo Alto, California	SAMN08623825
19	GCA_003401245.1	xerC-mcr-10-ISEc36-hp-IS26	Enterobacter	CRE54	Homo sapiens	Bloodstream	USA: Palo Alto, California	SAMN08623822
20	GCA_010594545.1	xerC-mcr-10-ISEc36-hp-IS26	Enterobacter	AS012371	Homo sapiens	Lung	USA	SAMN12250690
21	GCA_010598395.1	xerC-mcr-10-ISEc36-hp-IS26	Enterobacter	AS012293	Homo sapiens	Lung	USA	SAMN12250612
22	GCA_013782005.1	xerC-mcr-10-ISEc36-hp-IS26	Enterobacter	RHBSTW-01009	Environmental	Wastewater Effluent Sample	United Kingdom	SAMN15148766
23	GCA_018777105.1	xerC-mcr-10-ISEc36-hp-IS26	E.coli and Shigella	1187049	Homo sapiens	Human	United Kingdom: United Kingdom	SAMN19432785
24	GCA_019351835.1	xerC-mcr-10-ISEc36-hp-IS26	Enterobacter	CORE_Ent3	Homo sapiens	Sputum	USA: Michigan	SAMN17928635
25	GCA_020688805.1	xerC-mcr-10-ISEc36-hp-IS26	Enterobacter	FUJ80213	Homo sapiens	Unkonwn	Japan:Aichi	SAMN21893177
26	GCA_022121885.1	xerC-mcr-10-ISEc36-hp-IS26	Klebsiella pneumoniae	203419	Homo sapiens	Whole Organism	United Kingdom	SAMN24019624
27	GCA_022559805.1	xerC-mcr-10-ISEc36-hp-IS26	E.coli and Shigella	81	Homo sapiens	Stool	China	SAMN23139064
28	GCA_019973635.1	xerC-mcr-10-ISEc36-hp-ISEhe3	Klebsiella oxytoca	NUITM-VR1	Unknown	Unknown	Viet Nam:Hanoi	SAMD00396920
29	GCA_017347405.1	xerC-mcr-10-ISEc36-IS4321R	Enterobacter	En37	Canis lupus familiaris	Pus	Japan:Chiba	SAMD00282210
30	GCA_002635365.1	xerC-mcr-10-ISEc36-ISEcl1	Klebsiella oxytoca	FDAARGOS_431	Homo sapiens	Rectal	Canada:BC	SAMN07312475
31	GCA_004024245.1	xerC-mcr-10-ISEc36-ISEcl1	Klebsiella pneumoniae	GEO_33_Down_A	Environmental	Water	USA	SAMN09289745
32	GCA_013421565.1	xerC-mcr-10-ISEc36-ISEcl1	Cronobacter	145005	Homo sapiens	Stool	China: Chengdu, Sichuan	SAMN15069387
33	GCA_014524505.1	xerC-mcr-10-ISEc36-ISEcl1	Enterobacter	Ecl_20_981	Environmental	Medical Waste Water	China: Shenzhen	SAMN13881485
34	GCA_014902605.1	xerC-mcr-10-ISEc36-ISEcl1	Enterobacter	MGH240	Homo sapiens	Unknown	USA: MA, Boston	SAMN08148270
35	GCA_015136315.1	xerC-mcr-10-ISEc36-ISEcl1	Enterobacter	STW0522-66	Environmental	Effluent	Japan:Tokyo	SAMD00195906
36	GCA_022173105.1	xerC-mcr-10-ISEc36-ISEcl1	Klebsiella pneumoniae	ENT1445	Homo sapiens	Rectal Swab	Singapore	SAMN11979467
37	GCA_022173185.1	xerC-mcr-10-ISEc36-ISEcl1	Klebsiella pneumoniae	ENT1447	Homo sapiens	Rectal Swab	Singapore	SAMN11979466
38	GCA_022173505.1	xerC-mcr-10-ISEc36-ISEcl1	Klebsiella pneumoniae	ENT1729	Homo sapiens	Stool/Rectal Swab	Singapore	SAMN11979470
39	GCA_023023045.1	xerC-mcr-10-ISEc36-ISEcl1	Enterobacter	161373-yvys	Homo sapiens	Sputum	China	SAMN21379558
40	GCA_023375625.1	xerC-mcr-10-ISEc36-ISEcl1	Enterobacter	Ek140	Homo sapiens	Pus	China	SAMN27363776
41	GCA_002785945.1	xerC-mcr-10-ISEc36-IS26	Enterobacter	ECC1752	Homo sapiens	Unknown	China: Hangzhou	SAMN06767782
42	GCA_004024335.1	xerC-mcr-10-ISEc36-IS26	Enterobacter	GEO_23_Down_A	Environmental	Water	USA	SAMN09289740
43	GCA_020525705.1	xerC-mcr-10-ISEc36-IS26	Klebsiella pneumoniae	SB610	Environmental	Whole Organism	Netherlands	SAMN22024809
44	GCA_021089025.1	xerC-mcr-10-ISEc36-IS26	E.coli and Shigella	1540568	Homo sapiens	Human	United Kingdom: United Kingdom	SAMN23706779
45	GCA_023023065.1	xerC-mcr-10-ISEc36-IS26	Enterobacter	13840-yvys	Homo sapiens	Sputum	China	SAMN21379557
46	GCA_013693535.1	xerC-mcr-10-ISEc36	Enterobacter	YK16	Chicken	Unknown	China: Beijing	SAMN14909658
47	GCA_001484485.1	xerC-mcr-10-ISEc36	E.coli and Shigella	AZ74	Homo sapiens	Gut	China:Heilongjiang	SAMN04202572
48	GCA_012469555.1	xerC-mcr-10-ISEc36	E.coli and Shigella	19NC09CB16_EC	Chicken	Chicken Breast ( Gallus Gallus)	USA:NC	SAMN13049216
49	GCA_018455085.1	xerC-mcr-10-ISEc36	Enterobacter	CVM 45669	Environmental	Environmental	USA:KS	SAMN14410610
50	GCA_022559765.1	xerC-mcr-10-ISEc36	Klebsiella pneumoniae	46	Chicken	Stool	China	SAMN23139062
51	GCA_022559785.1	xerC-mcr-10-ISEc36	Klebsiella pneumoniae	57	Chicken	Stool	China	SAMN23139063
52	GCA_009184765.2	xerC-mcr-10-ISKox1-IS903B	Enterobacter	WCHER090065	Homo sapiens	Pure Culture	China: Chengdu, Sichuan	SAMN12995719
53	GCA_014787485.1	xerC-mcr-10-ISKox1-IS903B	E.coli and Shigella	K69	Homo sapiens	Human Gut	Spain	SAMN14640152
54	GCA_014787545.1	xerC-mcr-10-ISKox1-IS903B	E.coli and Shigella	L41	Homo sapiens	Human Gut	Spain	SAMN14640155
55	GCA_021460365.1	xerC-mcr-10-ISKox1-IS903B	Enterobacter	MIN-031	Homo sapiens	Whole Organism	Nigeria	SAMN22108563
56	GCA_022504325.1	xerC-mcr-10-ISKox1-IS903B	E.coli and Shigella	2354a	Animal	Feces, Gull (Larus Spp.)	Spain	SAMN25244096
57	GCA_002982195.1	xerC-mcr-10-IS26-ISSen4	Enterobacter	PIMB10EC27	Homo sapiens	Urine	Viet Nam	SAMN06448868
58	GCA_023023085.1	xerC-mcr-10-IS26-ISSen4	Enterobacter	12961-yvys	Homo sapiens	Urine	China	SAMN21379556
59	GCA_023375585.1	xerC-mcr-10-IS26-IS26	Enterobacter	K666	healthy cat	Feces	China	SAMN27363726
60	GCA_023375605.1	xerC-mcr-10-IS26-IS26	Enterobacter	K528	healthy dog	Feces	China	SAMN27363748
61	GCA_000534155.1	xerC-mcr-10-IS26	Enterobacter	UCI 39	Homo sapiens	Urine	USA: Irvine, CA	SAMN02356619
62	GCA_002151855.1	xerC-mcr-10-IS26	Enterobacter	MGH132	Homo sapiens	Unknown	USA: Massachusetts, Boston	SAMN04521883
63	GCA_014490825.1	xerC-mcr-10-IS26	Enterobacter	Ed-982	Environmental	Sewage Water	China: Guangdong	SAMN15905310
64	GCA_021603245.1	xerC-mcr-10-IS26	Enterobacter	NA	Homo sapiens	Blood	Nepal	SAMEA9580015
65	GCA_022220405.1	xerC-mcr-10-IS26	Enterobacter	AVS0889	Environmental	River Water	Switzerland: river Lorze	SAMN25692586
66	GCA_023375565.1	xerC-mcr-10-IS26	Enterobacter	K475-2	Healthy cat	Feces	China	SAMN27363725
67	GCA_003289115.1	xerC-mcr-10	Enterobacter	149G8	Homo sapiens	Urine Sample	France	SAMN09435833
68	GCA_008120175.1	xerC-mcr-10	Enterobacter	P088E	Homo sapiens	Feces	United Kingdom: Norwich	SAMN09204095
69	GCA_013750175.1	xerC-mcr-10	Enterobacter	RHBSTW-00399	Environmental	Wastewater Effluent Sample	United Kingdom	SAMN15148601
70	GCA_015682235.1	xerC-mcr-10	Enterobacter	N17-01044	Environmental	Drain	Canada: Toronto	SAMN15315343
71	GCA_015683065.1	xerC-mcr-10	Enterobacter	N17-01045	Environmental	Drain	Canada: Toronto	SAMN15315344
72	GCA_016242455.1	xerC-mcr-10	E.coli and Shigella	PNUSAE065888	Unknown	Unknown	Unkonwn	SAMN17127310
73	GCA_016756655.1	xerC-mcr-10	Enterobacter	OIPH-N260	Homo sapiens	Unknown	Japan:Osaka	SAMD00235761
74	GCA_017599265.1	xerC-mcr-10	Enterobacter	11778	Homo sapiens	Secretion	China	SAMN18435829
75	GCA_017601065.1	xerC-mcr-10	Enterobacter	11894	Homo sapiens	Throat Swab	China	SAMN18435831
76	GCA_018597675.1	xerC-mcr-10	Enterobacter	120088	Homo sapiens	Blood	China: Chengdu, Sichuan	SAMN19316187
77	GCA_019448995.1	xerC-mcr-10	Enterobacter	ECC275	Homo sapiens	Shunt Fluid	China: Shenzhen	SAMN20500143
78	GCA_021284795.1	xerC-mcr-10	Enterobacter	SKLX52798	Homo sapiens	Blood	China: Anhui	SAMN24183542
79	GCA_021285025.1	xerC-mcr-10	Enterobacter	S18092100336	Homo sapiens	Stool	China: Henan	SAMN24183517
80	GCA_021460425.1	xerC-mcr-10	Enterobacter	MIN-034	Homo sapiens	Whole Organism	Nigeria	SAMN22108564
81	GCA_021460865.1	xerC-mcr-10	Enterobacter	MIN-029	Homo sapiens	Whole Organism	Nigeria	SAMN22108541
82	GCA_022570715.1	xerC-mcr-10	Enterobacter	5549	Homo sapiens	Urine	China:Yiwu	SAMN26527994
83	GCA_022832735.1	xerC-mcr-10	Enterobacter	Sb-9	Environmental	Tailing Mud	China: Lengshuijiang, Hunan	SAMN27117998
84	GCA_023023105.1	xerC-mcr-10	Enterobacter	11894-yvys	Homo sapiens	Throat Swab	China	SAMN21379555
85	GCA_023023125.1	xerC-mcr-10	Enterobacter	11778-yvys	Homo sapiens	Secretion	China	SAMN21379554
86	GCA_023034335.1	xerC-mcr-10	Enterobacter	Enterobacter_asburiae_q1220114	Environmental	Wastewater	USA: Utah	SAMN26796422
87	GCA_023152055.1	xerC-mcr-10	Enterobacter	AR2209	Homo sapiens	Abdominal Dropsy	China	SAMN25419558
88	GCA_023152715.1	xerC-mcr-10	Enterobacter	36025	Homo sapiens	Sputum	China	SAMN25419525
89	GCA_023152735.1	xerC-mcr-10	Enterobacter	35973	Homo sapiens	Blood	China	SAMN25419524
90	GCA_023153055.1	xerC-mcr-10	Enterobacter	161134	Homo sapiens	Blood	China	SAMN25419508
91	GCA_023153255.1	xerC-mcr-10	Enterobacter	16709	Homo sapiens	Sputum	China	SAMN25419497
92	GCA_023154405.1	xerC-mcr-10	Enterobacter	13970	Homo sapiens	Urine	China	SAMN25419442
93	GCA_023154475.1	xerC-mcr-10	Enterobacter	13594	Homo sapiens	Blood	China	SAMN25419437
94	GCA_023154655.1	xerC-mcr-10	Enterobacter	12982	Homo sapiens	Sputum	China	SAMN25419428
95	GCA_022352385.1	mcr-10	Enterobacter	N21-01785	Homo sapiens	Culture	Canada	SAMN25813650
96	GCA_001023195.1	uncertain	Enterobacter	GN02204	Homo sapiens	Cell Culture	USA	SAMN03495974
97	GCA_001052055.1	uncertain	Enterobacter	1000_ECLO	Homo sapiens	Unknown	USA: WA	SAMN03196962
98	GCA_001052605.1	uncertain	Enterobacter	1001_ECLO	Homo sapiens	Unknown	USA: WA	SAMN03196963
99	GCA_001276465.1	uncertain	Enterobacter	C7	Homo sapiens	Lungs Of Cystic Fibrosis Patient C	Australia: Brisbane	SAMN03753642
100	GCA_001472135.1	uncertain	Enterobacter	SMART_313	Homo sapiens	Unknown	Viet Nam	SAMN04252900
101	GCA_002001845.1	uncertain	E.coli and Shigella	24.1-R2	Homo sapiens	Feces	Australia: Sydney	SAMN05567372
102	GCA_002208285.1	uncertain	Enterobacter	49530189	Homo sapiens	Blood Culture	Australia: Adelaide	SAMN07234400
103	GCA_004310925.1	uncertain	Klebsiella pneumoniae	TUM14004	Homo sapiens	Unknown	Japan	SAMD00129514
104	GCA_009907535.1	uncertain	Enterobacter	1476	Homo sapiens	Urine	Nigeria	SAMN13829996
105	GCA_010598045.1	uncertain	Enterobacter	AS012313	Homo sapiens	Lung	USA	SAMN12250632
106	GCA_015208355.1	uncertain	Enterobacter	U119_10	Environmental	Wastewater	South Africa:KwaZulu-Natal	SAMN14219493
107	GCA_015676795.1	uncertain	Enterobacter	Res13-Abat-PEA21-P1-02-B	Sus scrofa domesticus	Swab	Canada: Quebec	SAMN16304030
108	GCA_015676825.1	uncertain	Enterobacter	Res13-Abat-PEA21-P1-01	Sus scrofa domesticus	Swab	Canada: Quebec	SAMN16304031
109	GCA_015684235.1	uncertain	Enterobacter	2019GO-00051	Homo sapiens	Other	USA	SAMN14669241
110	GCA_015686015.1	uncertain	Enterobacter	424	Homo sapiens	Bronchial Washings	USA:Boston	SAMN07779617
111	GCA_015686275.1	uncertain	Enterobacter	Enterobacter asburiae	Unknown	Unknown	Unkonwn	SAMEA4548006
112	GCA_015704245.1	uncertain	Enterobacter	EC56	Homo sapiens	Blood	Japan	SAMN16911615
113	GCA_015929625.1	uncertain	Kluyvera_intermedia	KA5	Homo sapiens	Human Gut	Spain	SAMN14640327
114	GCA_015930025.1	uncertain	Kluyvera_intermedia	KA1	Homo sapiens	Human Gut	Spain	SAMN14640326
115	GCA_015930325.1	uncertain	Kluyvera_intermedia	R10	Homo sapiens	Human Gut	Spain	SAMN14640329
116	GCA_016075035.1	uncertain	Citrobacter freundii	strain 105	Homo sapiens	Not Collected	Singapore	SAMN05770887
117	GCA_016620495.1	uncertain	Enterobacter	H06	Animal	Ground Beef	USA:Washington, DC	SAMN17180656
118	GCA_017172535.1	uncertain	E.coli and Shigella	VREC0181	Unknown	Unknown	Unkonwn	SAMEA3304069
119	GCA_017309725.1	uncertain	Enterobacter	97COLEN	Homo sapiens	Feces	Singapore	SAMN17807596
120	GCA_017345875.1	uncertain	Enterobacter	416	Homo sapiens	Bronchial Alveolar Lavage	USA:Boston	SAMN06680410
121	GCA_017599245.1	uncertain	Enterobacter	12982	Homo sapiens	Sputum	China	SAMN18435830
122	GCA_017732095.1	uncertain	E.coli and Shigella	ST-57-13	Environmental	Septic Tank	Australia	SAMN17598192
123	GCA_018422095.1	uncertain	Enterobacter	Survcare369	Homo sapiens	Rectal Swab/Stool	Germany	SAMN17373047
124	GCA_018445985.1	uncertain	Enterobacter	sc19427838	Homo sapiens	Rectal Swab/Stool	Germany	SAMN17371891
125	GCA_018596855.1	uncertain	Enterobacter	120063	Homo sapiens	Blood	China: Chengdu, Sichuan	SAMN19316169
126	GCA_019351705.1	uncertain	Enterobacter	CORE_Ent4	Homo sapiens	Urine	USA: Michigan	SAMN17928636
127	GCA_019834525.1	uncertain	Enterobacter	ME2L-20-110	Environmental	Sewage	USA:Ohio	SAMN15074831
128	GCA_019840885.1	uncertain	Enterobacter	WHC182	Homo sapiens	Unknown	China: Changsha	SAMN20834181
129	GCA_020889425.1	uncertain	Enterobacter	TUM16664	Unknown	Unknown	Unkonwn	SAMD00412797
130	GCA_021594885.1	uncertain	Enterobacter	NA	Homo sapiens	Blood	Nepal	SAMEA9580023
131	GCA_021596625.1	uncertain	Enterobacter	NA	Homo sapiens	Blood	Nepal	SAMEA9580022
132	GCA_021596645.1	uncertain	Enterobacter	NA	Homo sapiens	Blood	Nepal	SAMEA9580012
133	GCA_021599505.1	uncertain	Enterobacter	NA	Homo sapiens	Blood	Nepal	SAMEA9580020
134	GCA_021611125.1	uncertain	Enterobacter	NA	Homo sapiens	Blood	Nepal	SAMEA9580013
135	GCA_021611265.1	uncertain	Enterobacter	NA	Homo sapiens	Blood	Nepal	SAMEA9580019
136	GCA_021613975.1	uncertain	Enterobacter	NA	Homo sapiens	Blood	Nepal	SAMEA9580017
137	GCA_021662135.1	uncertain	Enterobacter	NA	Homo sapiens	Blood	Nepal	SAMEA9580016
138	GCA_021895915.1	uncertain	Klebsiella pneumoniae	IS649	Homo sapiens	Unknown	Pakistan	SAMEA8581418
139	GCA_023152225.1	uncertain	Enterobacter	AR1388	Homo sapiens	Sputum	China	SAMN25419550
140	GCA_023152275.1	uncertain	Enterobacter	AR1179	Homo sapiens	Blood	China	SAMN25419546
141	GCA_023152775.1	uncertain	Enterobacter	35091	Homo sapiens	Sputum	China	SAMN25419520
142	GCA_023152905.1	uncertain	Enterobacter	33756	Homo sapiens	Sputum	China	SAMN25419515
143	GCA_023152955.1	uncertain	Enterobacter	33533	Homo sapiens	Sputum	China	SAMN25419513
144	GCA_023153115.1	uncertain	Enterobacter	161059	Homo sapiens	Sputum	China	SAMN25419505
145	GCA_023153125.1	uncertain	Enterobacter	161126	Homo sapiens	Hydrothorax	China	SAMN25419506
146	GCA_023153515.1	uncertain	Enterobacter	15838	Homo sapiens	Blood	China	SAMN25419485
147	GCA_023153615.1	uncertain	Enterobacter	15625	Homo sapiens	Sputum	China	SAMN25419480
148	GCA_023153985.1	uncertain	Enterobacter	14710	Homo sapiens	Sputum	China	SAMN25419461
149	GCA_902159655.1	uncertain	Enterobacter	4928STDY7071310	Homo sapiens	Faecal	United Kingdom	SAMEA104567420

## Sheet: Table S5
Table S5. Basic information of mcr-10-positive strains used for phylogenetic analysis in Figure 3.
Web ID	Organism group	Strain	Collection date	Host_detail	Host	Location	Isolation location	Isolation source	Isolation type	BioSample	列1	Assembly	mcr variant
1	Enterobacter	UCI 39	Unknown	Homo sapiens	Human	America: Irvine, CA	America	urine	clinical	SAMN02356619	Enterobacter roggenkampii	GCA_000534155.1	mcr-10.1
2	Enterobacter	K475-2	2019	healthy cat	Animal	China	China	feces	animal	SAMN27363725	Enterobacter roggenkampii	GCA_023375565.1	mcr-10.1
3	Enterobacter	AS012313	2015	Homo sapiens	Human	America	America	lung	clinical	SAMN12250632	Enterobacter roggenkampii	GCA_010598045.1	mcr-10.1
4	Enterobacter	H06	2018	Ground beef	Food	America:Washington, DC	America	Ground beef	environmental/other	SAMN17180656	Enterobacter roggenkampii	GCA_016620495.1	mcr-10.1
5	Enterobacter	CORE_Ent3	2017	Homo sapiens	Human	America: Michigan	America	sputum	clinical	SAMN17928635	Enterobacter roggenkampii	GCA_019351835.1	mcr-10.1
6	Enterobacter	K666	2019	healthy cat	Animal	China	China	feces	animal	SAMN27363726	Enterobacter roggenkampii	GCA_023375585.1	mcr-10.1
7	Enterobacter	TUM16664	2016	Unknown	Unknown	Unknown	Unknown	Unknown	Unknown	SAMD00412797	Enterobacter roggenkampii	GCA_020889425.1	mcr-10.1
8	Enterobacter	AS012293	2015	Homo sapiens	Human	America	America	lung	clinical	SAMN12250612	Enterobacter roggenkampii	GCA_010598395.1	mcr-10.1
9	Enterobacter	MGH132	2015	Homo sapiens	Human	America: Massachusetts, Boston	America	Unknown	clinical	SAMN04521883	Enterobacter roggenkampii	GCA_002151855.1	mcr-10.1
10	Enterobacter	RHBSTW-00399	2017	culture	Wastewater	United Kingdom	United Kingdom	Wastewater effluent sample	environmental/other	SAMN15148601	Enterobacter roggenkampii	GCA_013750175.1	mcr-10.1
11	Enterobacter	P088E	2016	Homo sapiens	Human	United Kingdom: Norwich	United Kingdom	feces	clinical	SAMN09204095	Enterobacter roggenkampii	GCA_008120175.1	mcr-10.1
12	Enterobacter	Ek140	2019	Homo sapiens	Human	China	China	pus	clinical	SAMN27363776	Enterobacter roggenkampii	GCA_023375625.1	mcr-10.1
13	Enterobacter	ECC275	2018	Homo sapiens	Human	China: Shenzhen	China	Shunt fluid	clinical	SAMN20500143	Enterobacter roggenkampii	GCA_019448995.1	mcr-10.1
14	Enterobacter	STW0522-66	2018	hospital sewage tank	Unknown	Japan:Tokyo	Japan	sewage	environmental/other	SAMD00195906	Enterobacter roggenkampii	GCA_015136315.1	mcr-10.1
15	Enterobacter	Res13-Abat-PEA21-P1-01	2018	Sus scrofa domesticus	Animal	Canada: Quebec	Canada	swab	environmental/other	SAMN16304031	Enterobacter roggenkampii	GCA_015676825.1	mcr-10.1
16	Enterobacter	Res13-Abat-PEA21-P1-02-B	2018	Sus scrofa domesticus	Animal	Canada: Quebec	Canada	swab	environmental/other	SAMN16304030	Enterobacter roggenkampii	GCA_015676795.1	mcr-10.1
17	Enterobacter	CORE_Ent4	2016	Homo sapiens	Human	America: Michigan	America	urine	clinical	SAMN17928636	Enterobacter roggenkampii	GCA_019351705.1	mcr-10.1
18	Enterobacter	NA	2017	Homo sapiens	Human	America:Boston	America	bronchial alveolar lavage	clinical	SAMN06680410	Enterobacter roggenkampii	GCA_017345875.1	mcr-10.1
19	Enterobacter	WCHER090065	2016	Homo sapiens	Human	China: Chengdu, Sichuan	China	Unknown	clinical	SAMN12995719	Enterobacter roggenkampii	GCA_009184765.2	mcr-10.1
20	Enterobacter	120063	2019	Homo sapiens	Human	China: Chengdu, Sichuan	China	blood	clinical	SAMN19316169	Enterobacter roggenkampii	GCA_018596855.1	mcr-10.1
21	Enterobacter	Ed-982	2019	Unknown	Wastewater	China: Guangdong	China	sewage water	environmental/other	SAMN15905310	Enterobacter roggenkampii	GCA_014490825.1	mcr-10.1
22	Enterobacter	En37	2015	Canis lupus familiaris	Animal	Japan:Chiba	Japan	Unknown	Unknown	SAMD00282210	Enterobacter roggenkampii	GCA_017347405.1	mcr-10.1
23	Enterobacter	YK16	2019	chicken	Animal	China: Beijing	China	Unknown	environmental/other	SAMN14909658	Enterobacter roggenkampii	GCA_013693535.1	mcr-10.1
24	Enterobacter	Ecl_20_981	2019	Unknown	Wastewater	China: Shenzhen	China	Medical waste water	environmental/other	SAMN13881485	Enterobacter roggenkampii	GCA_014524505.1	mcr-10.1
25	Enterobacter	GN05753	2013	Homo sapiens	Human	America	America	Unknown	clinical	SAMN04407794	Enterobacter roggenkampii	GCA_001518455.1	mcr-10.1
26	Enterobacter	ntmc-TH	2017	Homo sapiens	Human	Unknown	Not available	Unknown	clinical	SAMD00131359	Enterobacter roggenkampii	GCA_003427235.1	mcr-10.1
27	Enterobacter	97COLEN	2019	Homo sapiens	Human	Singapore	Singapore	feces	clinical	SAMN17807596	Enterobacter roggenkampii	GCA_017309725.1	mcr-10.1
28	Enterobacter	1001_ECLO	Unknown	Homo sapiens	Human	America: WA	America	Unknown	clinical	SAMN03196963	Enterobacter roggenkampii	GCA_001052605.1	mcr-10.1
29	Enterobacter	1000_ECLO	Unknown	Homo sapiens	Human	America: WA	America	Unknown	clinical	SAMN03196962	Enterobacter roggenkampii	GCA_001052055.1	mcr-10.1
30	Enterobacter	S18092100336	2018	Homo sapiens	Human	China: Henan	China	stool	clinical	SAMN24183517	Enterobacter roggenkampii	GCA_021285025.1	mcr-10.1
31	Enterobacter	120088	2019	Homo sapiens	Human	China: Chengdu, Sichuan	China	blood	clinical	SAMN19316187	Enterobacter roggenkampii	GCA_018597675.1	mcr-10.1
32	Enterobacter	SKLX52798	2015	Homo sapiens	Human	China: Anhui	China	blood	clinical	SAMN24183542	Enterobacter roggenkampii	GCA_021284795.1	mcr-10.1
33	Enterobacter	GN02570	2007	Homo sapiens	Human	America	America	Unknown	clinical	SAMN03732716	Enterobacter roggenkampii	GCA_001022655.1	mcr-10.1
34	Enterobacter	NA	2019	Unknown	Wastewater	China: Guangdong	China	sewage water	environmental/other	SAMN15905311	Enterobacter roggenkampii	GCA_014490845.1	mcr-10.1
35	Enterobacter	OIPH-N260	2019	Homo sapiens	Human	Japan:Osaka	Japan	Unknown	clinical	SAMD00235761	Enterobacter roggenkampii	GCA_016756655.1	mcr-10.1
36	Enterobacter	RHBSTW-01009	2017	culture	Wastewater	United Kingdom	United Kingdom	Wastewater effluent sample	environmental/other	SAMN15148766	Enterobacter asburiae	GCA_013782005.1	mcr-10.1
37	Enterobacter	Enterobacter asburiae	2017	Unknown	Unknown	Unknown	Not available	Unknown	Unknown	SAMEA4548006	Enterobacter asburiae	GCA_015686275.1	mcr-10.1
38	Enterobacter	NA	2017	Homo sapiens	Human	America:Boston	America	Bronchial washings	clinical	SAMN07779617	Enterobacter asburiae	GCA_015686015.1	mcr-10.1
39	Enterobacter	MIN-029	2020	Homo sapiens	Human	Nigeria	Nigeria	Unknown	clinical	SAMN22108541	Enterobacter asburiae	GCA_021460865.1	mcr-10.1
40	Enterobacter	4928STDY7071310	2018	Homo sapiens	Human	United Kingdom	United Kingdom	faecal	clinical	SAMEA104567420	Enterobacter asburiae	GCA_902159655.1	mcr-10.1
41	Enterobacter	AS012371	2016	Homo sapiens	Human	America	America	lung	clinical	SAMN12250690	Enterobacter asburiae	GCA_010594545.1	mcr-10.1
42	Enterobacter	FUJ80213	2018	Homo sapiens	Human	Japan:Aichi	Japan	Unknown	clinical	SAMN21893177	Enterobacter asburiae	GCA_020688805.1	mcr-10.1
43	Enterobacter	C7	2003	Homo sapiens	Human	Australia: Brisbane	Australia	lungs of cystic fibrosis patient C	clinical	SAMN03753642	Enterobacter asburiae	GCA_001276465.1	mcr-10.1
44	Enterobacter	ME2L-20-110	2016	Unknown	Wastewater	America:Ohio	America	Sewage	environmental/other	SAMN15074831	Enterobacter sichuanensis	GCA_019834525.1	mcr-10.1
45	Enterobacter	GEO_23_Down_A	2017	Unknown	Environmental	America	America	water	environmental/other	SAMN09289740	Enterobacter sichuanensis	GCA_004024335.1	mcr-10.1
46	Enterobacter	CVM 45669	2019	Unknown	Environmental	America:KS	America	environmental	environmental/other	SAMN14410610	Enterobacter hormaechei	GCA_018455085.1	mcr-10.1
47	Enterobacter	ECC59	2017	Homo sapiens	Human	China: Guangdong	China	Broncho-alveolar lavage	clinical	SAMN20500401	Enterobacter hormaechei	GCA_019458525.1	mcr-10.1
48	Enterobacter	K528	2019	healthy dog	Animal	China	China	feces	animal	SAMN27363748	Enterobacter hormaechei	GCA_023375605.1	mcr-10.1
49	Enterobacter	WHC182	2020	Homo sapiens	Human	China: Changsha	China	Unknown	clinical	SAMN20834181	Enterobacter hormaechei	GCA_019840885.1	mcr-10.1
50	Enterobacter	N17-01386	2017	Unknown	Wastewater	Canada: Toronto	Canada	Drain	environmental/other	SAMN15315338	Enterobacter cloacae	GCA_015683055.1	mcr-10.1
51	Enterobacter	2019GO-00051	2019	Homo sapiens	Human	America	America	other	clinical	SAMN14669241	Enterobacter cloacae	GCA_015684235.1	mcr-10.1
52	Enterobacter	Survcare369	2019	Homo sapiens	Human	Germany	Germany	Rectal swab/stool	clinical	SAMN17373047	Enterobacter cloacae	GCA_018422095.1	mcr-10.1
53	Enterobacter	NA	2021	Unknown	Environmental	Switzerland: river Lorze	Switzerland	river water	environmental/other	SAMN25692586	Enterobacter cloacae	GCA_022220405.1	mcr-10.1
54	Enterobacter	1476	2015	Homo sapiens	Human	Nigeria	Nigeria	urine	clinical	SAMN13829996	Enterobacter cloacae	GCA_009907535.1	mcr-10.1

## Sheet: Table S6
Table S6. Distributions of insertion sequences, replicon genes, and antibiotic resistance genes among the 54 mcr-10-positive strains.
FILE	ARR-3_4_FM207631	Col(IMGS31)_1__NC_011406	Col(Ye4449)_1__FJ61405	Col3M_1__JX514065	ColE10_1__X01654	ColRNAI_1__DQ21019	ColpVC_1__JX133088	IS1kyp	IS102	IS10R	IS1222	IS1326	IS1351	IS1353	IS1400	IS1414	IS150	IS15DII	IS1618	IS1A	IS1B	IS1F	IS1N	IS1R	IS1S	IS1X2	IS1X3	IS1X4	IS2	IS200C	IS26	IS3000	IS30D	IS30H	IS4321L	IS4321R	IS5	IS5075	IS50R	IS5708	IS61	IS13	IS13B	IS11	ISApu1	ISApu2	ISAs2	ISAzs28	ISEc14
Ek140.fa.gbff	.	.	.	.	.	.	.	.	1.1	.	.	.	.	.	.	.	.	.	.	1	1	1	.	1.74	.	1	.	1	.	.	1	.	.	.	.	1	.	.	.	1	.	1	1	.	.	.	.	.	.
GCA_000534155.1_Ente_cloa_UCI_39_V1_genomic.gbff	.	.	.	.	.	.	.	.	.	.	.	.	.	.	.	.	.	.	.	.	.	1	.	1	.	.	.	1	.	.	1	.	.	.	.	1	.	.	.	.	.	.	1	1	.	.	.	.	1
GCA_001022655.1_ASM102265v1_genomic.gbff	.	.	.	.	.	1	.	.	.	.	.	.	.	.	.	.	.	1	.	.	1	.	.	.	.	1	.	1	.	.	.	.	1	.	.	.	.	.	.	.	1	.	1	.	.	.	.	.	.
GCA_001052055.1_ASM105205v1_genomic.gbff	.	.	.	.	.	1	.	.	1.1	.	.	.	.	.	.	.	.	.	.	.	.	.	.	.	.	.	.	.	.	.	1.1	.	1	.	.	1.66	.	.	.	.	.	.	.	.	.	.	.	.	.
GCA_001052605.1_ASM105260v1_genomic.gbff	.	.	.	.	.	1	.	.	1.1	.	.	.	.	.	.	.	.	.	.	.	.	.	.	.	.	.	.	.	.	.	1.1	.	1	.	.	1	.	.	.	.	.	.	.	.	.	.	.	.	1.11
GCA_001276465.1_ASM127646v1_genomic.gbff	.	.	.	.	1	1	.	.	.	.	.	.	.	.	.	.	.	.	.	.	.	.	.	.	.	.	.	.	.	.	1	.	.	.	.	1.66	.	.	.	.	.	.	.	1	.	.	.	.	.
GCA_00151155.1_ASM15115v1_genomic.gbff	.	.	.	.	.	1	.	.	.	.	.	.	.	.	.	.	.	.	.	.	.	1.1	.	.	.	.	.	.	.	.	1.1	.	1	.	.	1	.	.	.	1.1	.	.	.	.	.	.	.	.	1.77
GCA_00215115.1_ASM21511v1_genomic.gbff	.	.	.	.	.	.	.	.	1	.	.	.	1	.	.	.	1	.	1	1	.	1	.	1	.	1.14	.	1	.	.	1	.	1	.	.	1	1	.	.	.	.	.	1	.	.	.	.	.	.
GCA_003427235.1_ASM342723v1_genomic.gbff	.	.	.	.	.	1	.	.	.	1	.	.	.	.	.	.	.	.	.	1	.	.	.	.	.	.	.	.	.	.	.	.	1	.	.	.	.	1	.	.	1	.	.	.	.	.	.	.	.
GCA_004024335.1_ASM402433v1_genomic.gbff	.	.	.	.	.	1	1	.	1.1	.	.	.	.	.	.	.	.	.	.	.	.	.	.	1	.	1	1	1	.	1.1	1.1	.	.	.	1	.	.	1	.	.	.	1	.	.	1	1	.	.	.
GCA_00120175.1_ASM12017v1_genomic.gbff	.	.	.	.	1	1	.	.	1.1	.	.	.	1	.	.	.	.	.	1	1	.	1	.	.	.	.	.	1	.	.	1	.	.	.	.	1	1	.	.	.	.	.	1	.	.	.	.	.	.
GCA_0011765.2_ASM1176v2_genomic.gbff	.	.	.	.	.	.	.	.	1.1	.	.	.	.	.	.	.	.	.	1	.	.	1	.	1	.	1	.	1	.	.	1	.	1	1	.	1	1	1	.	1	.	.	1	.	.	.	.	.	.
GCA_00107535.1_ASM10753v1_genomic.gbff	.	.	.	.	.	.	.	.	.	.	.	.	.	.	.	.	.	.	.	.	.	.	.	.	.	.	.	.	.	.	.	1	.	.	.	.	.	1	.	.	.	.	.	1.1	.	.	.	.	1
GCA_010594545.1_ASM1059454v1_genomic.gbff	.	1	.	.	.	1	.	.	.	.	.	.	.	.	.	.	.	.	.	.	.	.	.	.	.	.	.	1	.	.	1.1	.	.	.	.	.	1.1	.	.	.	.	.	1	1.1	.	.	.	.	.
GCA_01051045.1_ASM105104v1_genomic.gbff	.	.	.	.	.	1	.	.	1.14	.	.	.	.	.	.	.	.	.	.	.	.	.	.	.	.	.	.	1	.	.	.	.	.	.	.	.	.	1	.	.	.	.	.	.	.	.	.	.	.
GCA_01051395.1_ASM105139v1_genomic.gbff	.	.	.	.	.	1	.	.	.	.	.	.	1	.	.	.	.	.	1	.	.	.	.	.	.	1	.	1	.	.	1.1	.	.	.	.	1	.	.	.	.	.	.	.	1.1	.	.	.	.	1
GCA_01361535.1_ASM136153v1_genomic.gbff	.	.	.	.	.	1	.	.	1.05	.	.	.	.	.	.	.	.	.	.	.	1	1	.	.	.	1	.	1	.	.	1	.	.	.	.	.	.	.	.	.	.	1	.	.	.	.	.	.	.
GCA_013750175.1_ASM1375017v1_genomic.gbff	.	.	.	.	.	1	.	.	1	.	.	.	1	.	.	.	.	.	1	1	1.1	1	.	1	.	.	.	1	.	.	1	.	1	.	.	1	1	.	.	.	.	.	1	.	.	.	.	.	.
GCA_01371005.1_ASM137100v1_genomic.gbff	.	.	.	.	.	1	.	.	1	.	.	.	.	.	.	.	.	.	.	1	.	.	.	1	.	1	.	1	.	.	1	.	1	.	.	1	.	.	.	.	.	.	1	.	.	.	.	.	1
GCA_0144115.1_ASM14411v1_genomic.gbff	.	.	.	.	.	1	.	.	1.1	.	.	.	.	.	.	.	.	.	.	.	.	.	.	1	.	.	.	1	.	.	1	.	1	.	.	.	.	.	.	.	.	.	1	.	.	.	.	.	.
GCA_0144115.1_ASM14411v1_genomic.gbff	.	.	.	.	.	1	.	.	.	.	.	.	.	.	.	.	.	.	.	.	1	1.1	.	.	.	1	.	1	.	.	1	.	.	.	1	.	1	1	.	.	1	.	1	.	.	.	.	.	1
GCA_014524505.1_ASM1452450v1_genomic.gbff	.	.	.	.	.	1	.	.	1.1	.	.	.	.	.	.	.	.	.	.	1	.	1	.	1	.	.	.	1	.	.	1	.	.	.	.	.	1	.	.	.	.	.	1	.	.	.	.	.	.
GCA_015136315.1_ASM1513631v1_genomic.gbff	.	.	.	.	.	1	.	.	1	.	1	.	.	.	1	1	.	.	.	1	.	.	.	.	.	.	.	1	.	.	.	.	1	.	.	1	.	.	.	.	.	.	1	.	.	.	.	.	.
GCA_015676795.1_ASM1567679v1_genomic.gbff	.	.	.	.	.	1	.	1	1.1	.	.	.	.	.	.	.	.	.	.	1	.	1	1	.	.	.	.	.	1	.	.	.	.	.	.	1	.	.	.	.	.	.	.	.	.	.	.	.	.
GCA_01567615.1_ASM156761v1_genomic.gbff	.	.	.	.	.	1	.	1	1.1	.	.	.	.	.	.	.	.	.	.	1	.	1	1	.	.	1	.	.	1	.	.	.	.	.	.	1	.	.	.	.	.	.	.	.	.	.	.	.	.
GCA_01561055.1_PDT00071703.1_genomic.gbff	.	.	.	.	.	1	.	.	.	.	.	1	.	1	.	.	.	.	1	.	.	.	.	.	.	.	.	1.1	.	.	.	.	.	1	.	.	.	1	1.33	1.11	1	.	.	.	.	.	1	1.41	.
GCA_01561235.1_PDT000725250.1_genomic.gbff	.	.	.	.	1	.	.	.	.	.	.	1	.	1	.	.	.	.	.	1.11	.	.	.	.	.	.	.	.	.	.	.	.	.	.	1.11	1.1	1.14	.	.	.	1	.	1.03	.	.	.	1.01	1.41	.
GCA_01561015.1_PDT0002514.2_genomic.gbff	.	.	.	.	.	1	.	.	.	.	.	.	.	.	.	.	.	.	.	.	1	.	.	.	1	.	.	1	.	.	.	.	.	.	.	.	.	.	.	.	.	.	1	.	.	.	.	.	.
GCA_01561275.1_PDT00044401.1_genomic.gbff	.	.	.	.	.	1	.	.	.	.	.	.	.	.	.	.	.	.	.	.	.	1.47	.	.	.	1	.	.	.	.	.	.	.	.	.	.	.	.	.	.	1	1	1	1.11	.	.	.	.	.
GCA_016620495.1_ASM1662049v1_genomic.gbff	.	.	.	.	.	1	.	.	.	.	.	.	.	.	.	.	.	1.37	.	.	1	.	.	.	.	1	.	1	.	.	.	.	.	.	.	1	.	1	.	1.1	.	.	1	.	.	.	.	.	.
GCA_016756655.1_ASM1675665v1_genomic.gbff	.	.	.	.	.	.	.	.	1.1	.	.	1	.	.	.	.	.	.	.	1	1	1	.	1	.	1	1	1	.	.	1	.	1	.	1	1	1	1	.	.	1	.	1	.	.	.	.	.	.
GCA_01730125.1_ASM173012v1_genomic.gbff	.	.	.	.	.	1	.	.	.	.	.	.	.	.	.	.	.	.	.	.	.	.	.	.	.	1	.	1	.	.	.	.	.	.	1.31	1.39	.	1	.	.	.	.	.	.	.	1	.	.	.
GCA_01734515.1_PDT000200503.2_genomic.gbff	.	.	1	.	.	1	.	.	.	.	.	.	.	.	.	.	.	.	.	.	.	.	.	1	.	.	.	1	.	.	.	.	.	.	.	1.66	.	.	.	.	.	.	1	.	.	.	.	.	1
GCA_017347405.1_ASM1734740v1_genomic.gbff	.	.	.	.	.	.	.	.	1.1	.	.	.	.	.	.	.	.	.	.	1	.	1	.	.	.	1	.	1	.	.	1	.	1	.	1	1	1	.	.	.	.	1.08	1	.	.	.	.	.	1
GCA_01122095.1_ASM112209v1_genomic.gbff	.	.	.	.	1	1	.	.	.	.	.	.	.	.	.	.	.	.	1	.	.	1.1	.	.	.	.	.	1	.	.	1.31	1	.	.	.	1	.	.	.	.	1	.	1.1	.	.	.	.	.	.
GCA_0115501.1_PDT00071216.2_genomic.gbff	.	.	.	.	.	.	.	.	.	.	.	.	.	.	.	.	.	.	.	.	1	.	1.16	.	.	.	.	1.1	.	.	1	.	.	.	.	.	.	.	.	.	.	.	.	.	.	.	.	.	.
GCA_011115.1_ASM1111v1_genomic.gbff	.	.	.	.	.	1	.	.	.	.	.	.	.	.	.	.	.	.	.	.	1	.	.	.	.	.	.	1	.	.	.	.	.	.	.	1	1	1	.	.	.	.	1	.	.	.	.	.	.
GCA_0111675.1_ASM11167v1_genomic.gbff	.	.	.	.	.	1	.	.	1	.	.	.	.	.	.	.	.	.	.	.	.	1.1	.	.	1	.	.	1	1	.	.	.	.	.	.	.	.	.	.	.	.	.	1	1.1	.	.	.	.	1
GCA_01151705.1_ASM115170v1_genomic.gbff	.	.	.	.	.	1	.	.	1.15	.	.	.	.	.	.	.	.	.	.	.	.	.	.	.	.	.	.	.	.	.	1	.	.	.	1	1	.	.	.	.	.	.	.	.	.	.	.	.	.
GCA_0115115.1_ASM11511v1_genomic.gbff	.	.	.	.	.	1	.	.	.	.	.	.	.	.	.	.	.	.	.	.	.	.	.	.	.	.	.	.	.	.	.	.	.	.	.	.	.	1	.	1.1	.	.	.	.	.	.	.	.	1.1
GCA_0194415.1_ASM19441v1_genomic.gbff	.	.	.	.	.	1	.	.	.	.	.	.	.	.	.	.	.	.	.	.	.	.	.	.	.	.	.	.	.	.	1.1	.	1	1	.	.	.	.	.	.	.	.	1	.	.	.	.	.	.
GCA_01945125.1_ASM194512v1_genomic.gbff	.	.	.	.	.	1	.	.	.	.	.	.	.	.	.	.	.	.	.	.	1.1	1	.	1	.	.	.	1	.	.	1	1	.	.	.	1	1	.	.	.	1	.	1	.	.	.	.	.	1
GCA_01134525.1_ASM113452v1_genomic.gbff	.	.	.	1	.	1	.	.	1	.	.	.	.	.	.	.	.	.	.	.	.	.	.	.	.	.	.	1	.	1.1	1.17	.	1	.	.	.	.	.	.	.	.	1	.	.	.	.	.	.	.
GCA_011401.1_ASM114088v1_genomic.gbff	.	.	.	.	.	1	.	.	.	.	.	.	.	.	.	.	.	.	.	.	.	.	.	1	.	.	1	1	1.1	.	1.1	1	.	.	.	1	.	.	.	.	.	.	1	1.1	.	.	.	.	.
GCA_02068815.1_PDT001164361.1_genomic.gbff	.	.	.	.	.	1	.	.	.	.	.	.	.	.	.	.	.	.	.	.	.	.	.	.	.	.	.	.	.	.	1.44	.	.	.	.	1.08	1	.	.	.	.	.	.	1.1	.	.	.	.	.
GCA_0201425.1_ASM20142v1_genomic.gbff	.	.	.	.	.	1	.	.	1.1	.	.	.	1	.	.	.	.	.	.	.	.	.	.	.	.	1	.	.	.	.	1	.	1.94	.	.	1	.	.	.	.	1	.	1	1.1	.	.	.	.	.
GCA_02121795.1_ASM212179v1_genomic.gbff	.	.	.	.	.	1	.	.	.	.	.	.	.	.	.	.	.	.	.	.	.	1	.	.	.	1	.	.	.	.	.	.	1	.	.	.	.	.	.	.	.	.	1.1	.	.	.	.	.	.
GCA_02121025.1_ASM212102v1_genomic.gbff	.	.	.	.	.	1	.	.	1.77	.	.	.	.	.	.	.	.	.	.	.	.	1	.	.	.	1	.	1	.	.	1	.	1	.	.	.	.	1	.	.	.	.	1	.	.	.	.	.	.
GCA_02146015.1_ASM214601v1_genomic.gbff	.	.	.	.	.	1	.	.	1	.	.	.	.	.	.	.	.	.	.	.	.	.	.	1	.	1	1	1	.	.	1	.	.	.	.	1	1	.	.	.	.	.	1	.	.	.	.	.	.
GCA_022220405.1_ASM2222040v1_genomic.gbff	.	.	.	.	.	1	.	.	.	.	.	.	.	.	.	.	.	.	.	1	1	1	.	1	.	.	.	1	.	.	1	.	.	.	.	1.03	.	.	.	.	.	.	1	.	.	.	.	.	.
GCA_1215155.1_25426_7_1_genomic.gbff	.	.	.	.	.	1	.	.	1.1	.	.	.	.	.	.	.	.	.	.	1	.	1	.	.	.	1	.	1	.	.	1	.	.	.	.	1	.	.	.	.	.	.	.	.	.	.	.	.	.
K475-2.fa.gbff	1	.	.	.	.	1	.	1	1	.	.	.	.	.	1	.	1	.	.	.	.	1	.	1	.	.	.	1	.	.	1	.	.	.	.	1	1	.	.	.	.	.	1	1	.	.	.	.	.
K528.fa.gbff	.	.	.	.	.	1	.	.	.	.	.	.	.	.	.	.	.	.	.	.	1.74	.	.	1	.	.	.	1	.	.	1	1	.	.	.	1	.	1	.	.	1	.	1	1.1	.	.	.	.	1
K666.fa.gbff	.	.	.	.	.	1	.	.	1	.	.	.	1	.	.	.	.	.	.	1	.	1	.	.	.	.	.	1	.	.	1	.	.	.	.	1	1	.	.	.	.	.	1	.	.	.	.	.	.
The number '1' means the genes exist in the strain, the point '.' means the genes do not exist in the strain.
[truncated: 140 more columns]

## Sheet: Table S7
Table S7. The detail information of 734 non-repetitive clinical isolates from hospitals.
Strain source	Strain number
sputum	251
urine	177
blood	127
pus	63
drainage fluid	29
bile	28
ascites	20
bronchoalveolar lavage fluid	18
puncture fluid	9
cerebrospinal fluid	6
pleural effusion	4
wound secretions	2

## Sheet: Table S8
Table S8. The SNPs distribution of of mcr-10-positive strains used for phylogenetic analysis in Figure 3.
snp-dists 0.7.0	GCA_001022655.1	GCA_004024335.1	GCA_001052055.1	GCA_001052605.1	GCA_008120175.1	GCA_015136315.1	GCA_002151855.1	GCA_902159655.1	GCA_009184765.2	GCA_022220405.1	GCA_001276465.1	GCA_021284795.1	GCA_021285025.1	GCA_017309725.1	GCA_017345875.1	GCA_017347405.1	GCA_019351705.1	GCA_019351835.1	GCA_018422095.1	GCA_003427235.1	GCA_019448995.1	GCA_018455085.1	GCA_019458525.1	GCA_021460865.1	GCA_014490825.1	GCA_014490845.1	GCA_001518455.1	GCA_014524505.1	GCA_000534155.1	GCA_010594545.1	GCA_018596855.1	GCA_018597675.1	GCA_010598045.1	GCA_010598395.1	GCA_016620495.1	GCA_015676795.1	GCA_015676825.1	GCA_015683055.1	GCA_015684235.1	GCA_015686015.1	GCA_015686275.1	GCA_020688805.1	GCA_013693535.1	GCA_013750175.1	GCA_016756655.1	GCA_013782005.1	GCA_019834525.1	GCA_019840885.1	GCA_020889425.1
GCA_001022655.1	0	98708	19887	19887	20098	19095	20025	79601	19541	134016	79086	3877	3962	19019	19203	19290	19499	20090	133085	19134	19135	141296	140588	79576	18636	560	19156	19070	20825	79586	19556	3376	21210	20101	20144	19480	19480	132820	133649	79432	79455	79528	18709	20090	1154	80362	98735	140771	20124
GCA_004024335.1	98708	0	99130	99139	98660	98640	98466	102055	98729	132820	101371	98738	98654	98914	98662	98361	98306	98542	130704	97913	98483	150399	151261	102143	98486	98760	98055	98288	98501	102053	98727	98690	98888	98731	98768	98377	98367	129556	131319	100741	100736	102027	98495	98752	98661	101601	33	151359	98629
GCA_001052055.1	19887	99130	0	0	18759	17278	18698	79543	17733	134173	79006	20072	19833	17934	18144	18439	17992	18778	133309	18003	17664	141350	140511	79574	17748	19933	18148	18036	19404	79492	18258	20004	19683	18754	18801	18337	18337	133071	133856	79136	79098	79449	17695	18744	20058	80443	99164	140755	18784
GCA_001052605.1	19887	99139	0	0	18763	17290	18702	79546	17738	134173	79003	20073	19833	17941	18134	18444	17993	18782	133312	18012	17669	141356	140507	79582	17751	19933	18157	18038	19405	79495	18261	20006	19688	18760	18805	18349	18349	133074	133859	79143	79105	79452	17694	18748	20058	80443	99173	140752	18787
GCA_008120175.1	20098	98660	18759	18763	0	17478	106	79648	17957	133979	79082	20368	19983	18462	18299	18809	17932	298	133018	18003	17777	140968	140315	79606	18281	20106	18026	17933	18759	79608	18291	20242	17959	70	298	18133	18133	132755	133581	79201	79266	79543	18124	58	20202	80530	98689	140525	271
GCA_015136315.1	19095	98640	17278	17290	17478	0	17413	79736	16561	133891	79178	19376	18941	17014	16797	17312	16527	17484	132947	16855	16480	141020	140305	79598	16712	19128	16915	16737	18276	79686	16835	19281	18655	17478	17523	16538	16538	132679	133495	79214	79230	79637	16797	17465	19234	80466	98676	140503	17498
GCA_002151855.1	20025	98466	18698	18702	106	17413	0	79539	17901	133692	78973	20286	19912	18414	18270	18729	17894	328	132740	17972	17740	140743	140103	79499	18249	20061	17992	17873	18718	79480	18257	20187	17935	100	328	18099	18099	132472	133303	79075	79141	79430	18054	88	20156	80415	98495	140313	301
GCA_902159655.1	79601	102055	79543	79546	79648	79736	79539	0	79899	135459	1452	79684	79590	79855	79864	79717	79611	79584	134516	79417	79392	141344	141965	26827	79605	79653	79485	79608	79438	1484	80071	79607	79664	79722	79754	79737	79735	134241	135090	34485	34526	1727	79625	79738	79629	35421	102082	142024	79649
GCA_009184765.2	19541	98729	17733	17738	17957	16561	17901	79899	0	134035	79386	19851	19490	17199	17436	17365	17152	17997	133080	17503	17055	141165	140325	79926	17258	19561	17430	17116	18820	79890	17105	19758	19038	17973	18016	17431	17431	132807	133652	79398	79496	79835	17102	17963	19619	80835	98762	140528	17994
GCA_022220405.1	134016	132820	134173	134173	133979	133891	133692	135459	134035	0	134575	134050	134023	133881	134004	133991	133496	133843	13930	132931	133826	153122	153798	135868	133888	134072	133056	133852	134010	135462	134120	134020	134145	134121	134138	133939	133929	15405	13993	134627	134782	135428	133733	134125	133960	135031	132867	153941	133938
GCA_001276465.1	79086	101371	79006	79003	79082	79178	78973	1452	79386	134575	0	79179	79079	79347	79329	79195	79084	79018	133639	78891	78903	140478	141097	26512	79072	79147	78948	79066	78901	227	79519	79099	79145	79154	79187	79209	79207	133331	134209	34173	34224	359	79083	79170	79119	35105	101398	141160	79081
GCA_021284795.1	3877	98738	20072	20073	20368	19376	20286	79684	19851	134050	79179	0	6162	19222	19483	19511	19682	20352	133126	19240	19234	141399	140727	79673	18873	3925	19238	19321	21057	79673	19881	1186	21346	20366	20407	19726	19715	132879	133689	79554	79581	79618	18977	20355	4353	80504	98768	140901	20376
GCA_021285025.1	3962	98654	19833	19833	19983	18941	19912	79590	19490	134023	79079	6162	0	18981	19134	19227	19398	19973	133085	19099	18872	141254	140549	79557	18557	3986	19178	18827	20639	79577	19380	5608	21000	19985	20027	19269	19258	132824	133643	79456	79477	79524	18589	19975	4543	80374	98681	140701	19997
GCA_017309725.1	19019	98914	17934	17941	18462	17014	18414	79855	17199	133881	79347	19222	18981	0	17807	17800	17140	18480	132984	17410	17064	140867	140120	79720	17376	19068	17399	17590	18939	79844	17976	19215	19100	18475	18520	17763	17762	132728	133544	79314	79358	79799	17492	18463	19197	80656	98944	140340	18496
GCA_017345875.1	19203	98662	18144	18134	18299	16797	18270	79864	17436	134004	79329	19483	19134	17807	0	17842	16889	18312	132996	17443	16997	141086	140423	79769	17557	19197	17624	17366	19010	79844	17354	19354	19343	18303	18346	17368	17368	132737	133548	79282	79347	79781	17439	18320	19298	80646	98694	140611	18325
GCA_017347405.1	19290	98361	18439	18444	18809	17312	18729	79717	17365	133991	79195	19511	19227	17800	17842	0	17719	18826	133090	17665	17438	141247	140548	79656	16626	19342	17756	17643	19306	79700	17913	19486	19376	18806	18849	17684	17684	132833	133655	79538	79563	79653	17180	18796	19406	80545	98392	140760	18828
GCA_019351705.1	19499	98306	17992	17993	17932	16527	17894	79611	17152	133496	79084	19682	19398	17140	16889	17719	0	17964	132488	17270	16744	140798	139991	79523	17062	19545	17257	17029	18509	79599	17064	19614	19209	17935	17979	17299	17299	132219	133061	79048	79037	79534	17280	17951	19630	80411	98335	140196	17955
GCA_019351835.1	20090	98542	18778	18782	298	17484	328	79584	17997	133843	79018	20352	19973	18480	18312	18826	17964	0	132882	18021	17799	140905	140248	79519	18281	20098	18042	17946	18700	79545	18302	20228	17949	292	70	18134	18134	132619	133445	79105	79182	79479	18132	307	20193	80470	98571	140463	331
GCA_018422095.1	133085	130704	133309	133312	133018	132947	132740	134516	133080	13930	133639	133126	133085	132984	132996	133090	132488	132882	0	131953	132866	152308	153007	134962	132996	133129	132080	132863	133019	134557	133153	133083	133098	133159	133181	132996	132986	2983	91	133824	133890	134483	132897	133179	133016	134144	130754	153080	132978
GCA_003427235.1	19134	97913	18003	18012	18003	16855	17972	79417	17503	132931	78891	19240	19099	17410	17443	17665	17270	18021	131953	0	17170	140501	140010	79447	16876	19155	1227	17204	18905	79403	17515	19176	19015	18005	18045	17618	17618	131682	132487	79265	79258	79341	17156	18021	19230	80232	97946	140042	18022
GCA_019448995.1	19135	98483	17664	17669	17777	16480	17740	79392	17055	133826	78903	19234	18872	17064	16997	17438	16744	17799	132866	17170	0	141047	140280	79444	17053	19156	17262	16671	18341	79412	17074	19174	18791	17778	17821	16957	16957	132614	133434	78949	78982	79343	17163	17792	19253	80317	98510	140523	17801
GCA_018455085.1	141296	150399	141350	141356	140968	141020	140743	141344	141165	153122	140478	141399	141254	140867	141086	141247	140798	140905	152308	140501	141047	0	33119	141711	141182	141381	140367	141077	141234	141359	141468	141334	140988	141131	141157	140956	140949	152380	152948	140257	140344	141292	140853	141138	141267	140848	150445	32921	140977
GCA_019458525.1	140588	151261	140511	140507	140315	140305	140103	141965	140325	153798	141097	140727	140549	140120	140423	140548	139991	140248	153007	140010	140280	33119	0	142464	140421	140662	139738	140378	140553	142001	140666	140645	140295	140476	140505	140211	140203	153114	153649	141147	141222	141906	140159	140498	140559	141634	151317	9780	140311
GCA_021460865.1	79576	102143	79574	79582	79606	79598	79499	26827	79926	135868	26512	79673	79557	79720	79769	79656	79523	79519	134962	79447	79444	141711	142464	0	79554	79616	79524	79631	79422	26758	80016	79589	79599	79681	79718	79646	79644	134642	135534	35622	35709	26718	79520	79694	79603	36816	102175	142451	79613
GCA_014490825.1	18636	98486	17748	17751	18281	16712	18249	79605	17258	133888	79072	18873	18557	17376	17557	16626	17062	18281	132996	16876	17053	141182	140421	79554	0	18605	17017	16755	18799	79598	17354	18788	19162	18282	18322	17351	17350	132725	133540	79426	79457	79540	16932	18298	18710	80446	98520	140564	18298
GCA_014490845.1	560	98760	19933	19933	20106	19128	20061	79653	19561	134072	79147	3925	3986	19068	19197	19342	19545	20098	133129	19155	19156	141381	140662	79616	18605	0	19188	19094	20838	79657	19613	3371	21204	20110	20153	19482	19471	132854	133690	79489	79521	79588	18777	20126	1053	80412	98788	140837	20122
GCA_001518455.1	19156	98055	18148	18157	18026	16915	17992	79485	17430	133056	78948	19238	19178	17399	17624	17756	17257	18042	132080	1227	17262	140367	139738	79524	17017	19188	0	17274	19007	79465	17786	19155	19128	18027	18066	17701	17694	131914	132614	79343	79353	79404	17252	18044	19266	80334	98088	139888	18039
GCA_014524505.1	19070	98288	18036	18038	17933	16737	17873	79608	17116	133852	79066	19321	18827	17590	17366	17643	17029	17946	132863	17204	16671	141077	140378	79631	16755	19094	17274	0	18902	79583	17596	19199	19089	17932	17976	17353	17353	132586	133437	79409	79469	79532	17003	17921	19171	80520	98316	140607	17948
GCA_000534155.1	20825	98501	19404	19405	18759	18276	18718	79438	18820	134010	78901	21057	20639	18939	19010	19306	18509	18700	133019	18905	18341	141234	140553	79422	18799	20838	19007	18902	0	79414	19138	20914	19006	18754	18794	18766	18765	132753	133592	78923	78952	79351	18787	18771	20869	80285	98531	140774	18777
GCA_010594545.1	79586	102053	79492	79495	79608	79686	79480	1484	79890	135462	227	79673	79577	79844	79844	79700	79599	79545	134557	79403	79412	141359	142001	26758	79598	79657	79465	79583	79414	0	80045	79609	79661	79682	79714	79734	79732	134253	135133	34431	34482	528	79594	79680	79630	35394	102080	142068	79609
GCA_018596855.1	19556	98727	18258	18261	18291	16835	18257	80071	17105	134120	79519	19881	19380	17976	17354	17913	17064	18302	133153	17515	17074	141468	140666	80016	17354	19613	17786	17596	19138	80045	0	19750	19512	18292	18329	17758	17757	132859	133699	79566	79650	79979	17702	18308	19718	80944	98760	140922	18317
GCA_018597675.1	3376	98690	20004	20006	20242	19281	20187	79607	19758	134020	79099	1186	5608	19215	19354	19486	19614	20228	133083	19176	19174	141334	140645	79589	18788	3371	19155	19199	20914	79609	19750	0	21211	20240	20283	19637	19626	132833	133646	79460	79494	79537	18893	20256	3798	80416	98720	140819	20249
GCA_010598045.1	21210	98888	19683	19688	17959	18655	17935	79664	19038	134145	79145	21346	21000	19100	19343	19376	19209	17949	133098	19015	18791	140988	140295	79599	19162	21204	19128	19089	19006	79661	19512	21211	0	17959	18002	18903	18902	132836	133667	79111	79121	79597	18982	17972	21294	80483	98917	140503	17984
GCA_010598395.1	20101	98731	18754	18760	70	17478	100	79722	17973	134121	79154	20366	19985	18475	18303	18806	17935	292	133159	18005	17778	141131	140476	79681	18282	20110	18027	17932	18754	79682	18292	20240	17959	0	292	18133	18133	132894	133722	79276	79344	79616	18124	80	20204	80599	98760	140683	265
GCA_016620495.1	20144	98768	18801	18805	298	17523	328	79754	18016	134138	79187	20407	20027	18520	18346	18849	17979	70	133181	18045	17821	141157	140505	79718	18322	20153	18066	17976	18794	79714	18329	20283	18002	292	0	18174	18174	132918	133744	79307	79377	79649	18163	308	20247	80637	98797	140711	332
GCA_015676795.1	19480	98377	18337	18349	18133	16538	18099	79737	17431	133939	79209	19726	19269	17763	17368	17684	17299	18134	132996	17618	16957	140956	140211	79646	17351	19482	17701	17353	18766	79734	17758	19637	18903	18133	18174	0	0	132722	133549	79164	79196	79672	17523	18149	19570	80544	98409	140449	18140
GCA_015676825.1	19480	98367	18337	18349	18133	16538	18099	79735	17431	133929	79207	19715	19258	17762	17368	17684	17299	18134	132986	17618	16957	140949	140203	79644	17350	19471	17694	17353	18765	79732	17757	19626	18902	18133	18174	0	0	132712	133539	79161	79194	79670	17523	18149	19559	80541	98399	140443	18140
GCA_015683055.1	132820	129556	133071	133074	132755	132679	132472	134241	132807	15405	133331	132879	132824	132728	132737	132833	132219	132619	2983	131682	132614	152380	153114	134642	132725	132854	131914	132586	132753	134253	132859	132833	132836	132894	132918	132722	132712	0	3049	133538	133554	134186	132646	132914	132755	133869	129609	153206	132714
GCA_015684235.1	133649	131319	133856	133859	133581	133495	133303	135090	133652	13993	134209	133689	133643	133544	133548	133655	133061	133445	91	132487	133434	152948	153649	135534	133540	133690	132614	133437	133592	135133	133699	133646	133667	133722	133744	133549	133539	3049	0	134401	134473	135066	133476	133742	133578	134730	131341	153732	133543
GCA_015686015.1	79432	100741	79136	79143	79201	79214	79075	34485	79398	134627	34173	79554	79456	79314	79282	79538	79048	79105	133824	79265	78949	140257	141147	35622	79426	79489	79343	79409	78923	34431	79566	79460	79111	79276	79307	79164	79161	133538	134401	0	18318	34428	79357	79290	79445	34734	100775	141144	79194
GCA_015686275.1	79455	100736	79098	79105	79266	79230	79141	34526	79496	134782	34224	79581	79477	79358	79347	79563	79037	79182	133890	79258	78982	140344	141222	35709	79457	79521	79353	79469	78952	34482	79650	79494	79121	79344	79377	79196	79194	133554	134473	18318	0	34480	79431	79359	79500	35037	100773	141235	79277
GCA_020688805.1	79528	102027	79449	79452	79543	79637	79430	1727	79835	135428	359	79618	79524	79799	79781	79653	79534	79479	134483	79341	79343	141292	141906	26718	79540	79588	79404	79532	79351	528	79979	79537	79597	79616	79649	79672	79670	134186	135066	34428	34480	0	79547	79632	79562	35370	102054	141989	79545
GCA_013693535.1	18709	98495	17695	17694	18124	16797	18054	79625	17102	133733	79083	18977	18589	17492	17439	17180	17280	18132	132897	17156	17163	140853	140159	79520	16932	18777	17252	17003	18787	79594	17702	18893	18982	18124	18163	17523	17523	132646	133476	79357	79431	79547	0	18111	18839	80406	98524	140352	18144
GCA_013750175.1	20090	98752	18744	18748	58	17465	88	79738	17963	134125	79170	20355	19975	18463	18320	18796	17951	307	133179	18021	17792	141138	140498	79694	18298	20126	18044	17921	18771	79680	18308	20256	17972	80	308	18149	18149	132914	133742	79290	79359	79632	18111	0	20220	80615	98781	140707	281
GCA_016756655.1	1154	98661	20058	20058	20202	19234	20156	79629	19619	133960	79119	4353	4543	19197	19298	19406	19630	20193	133016	19230	19253	141267	140559	79603	18710	1053	19266	19171	20869	79630	19718	3798	21294	20204	20247	19570	19559	132755	133578	79445	79500	79562	18839	20220	0	80385	98688	140724	20216
GCA_013782005.1	80362	101601	80443	80443	80530	80466	80415	35421	80835	135031	35105	80504	80374	80656	80646	80545	80411	80470	134144	80232	80317	140848	141634	36816	80446	80412	80334	80520	80285	35394	80944	80416	80483	80599	80637	80544	80541	133869	134730	34734	35037	35370	80406	80615	80385	0	101631	141657	80536
GCA_019834525.1	98735	33	99164	99173	98689	98676	98495	102082	98762	132867	101398	98768	98681	98944	98694	98392	98335	98571	130754	97946	98510	150445	151317	102175	98520	98788	98088	98316	98531	102080	98760	98720	98917	98760	98797	98409	98399	129609	131341	100775	100773	102054	98524	98781	98688	101631	0	151410	98659
GCA_019840885.1	140771	151359	140755	140752	140525	140503	140313	142024	140528	153941	141160	140901	140701	140340	140611	140760	140196	140463	153080	140042	140523	32921	9780	142451	140564	140837	139888	140607	140774	142068	140922	140819	140503	140683	140711	140449	140443	153206	153732	141144	141235	141989	140352	140707	140724	141657	151410	0	140523
GCA_020889425.1	20124	98629	18784	18787	271	17498	301	79649	17994	133938	79081	20376	19997	18496	18325	18828	17955	331	132978	18022	17801	140977	140311	79613	18298	20122	18039	17948	18777	79609	18317	20249	17984	265	332	18140	18140	132714	133543	79194	79277	79545	18144	281	20216	80536	98659	140523	0
GCA_009907535.1	133793	132587	134003	134004	133724	133707	133468	135207	133846	11032	134324	133844	133782	133674	133774	133763	133298	133588	13945	132756	133609	152787	153527	135632	133723	133835	132855	133677	133783	135233	133936	133777	133919	133871	133890	133770	133760	15389	14015	134431	134542	135182	133561	133881	133716	134783	132636	153649	133679
Ek140	19630	98785	17902	17900	18161	17073	18097	79903	17208	134090	79367	19823	19428	17649	17434	17611	17160	18175	133121	17689	16666	141007	140272	79758	17392	19694	17714	17323	18832	79863	17729	19724	18864	18158	18206	17284	17284	132851	133670	79286	79339	79818	17238	18146	19777	80673	98816	140475	18170
K475-2	20445	98886	18970	18973	17603	17669	17528	79844	17869	134209	79338	20688	20260	18349	18132	18640	18187	17604	133193	18482	17697	141355	140727	79824	17886	20464	18551	18189	18533	79841	18188	20551	18826	17606	17650	18561	18560	132914	133766	79364	79436	79786	18255	17593	20542	80752	98911	140950	17633
K528	140631	151264	140632	140627	140368	140355	140147	141951	140414	153785	141074	140773	140582	140147	140498	140630	140124	140311	153028	139936	140442	32887	9746	142423	140449	140720	139768	140420	140631	141962	140781	140716	140369	140527	140559	140325	140317	153138	153669	141085	141180	141903	140173	140535	140601	141613	151320	9195	140366
K666	20150	98729	18805	18809	291	17526	321	79741	18023	134100	79174	20416	20034	18522	18351	18857	17987	358	133141	18053	17832	141136	140480	79701	18336	20159	18076	17980	18805	79699	18339	20290	18013	285	359	18172	18172	132877	133707	79293	79365	79636	18171	301	20254	80614	98758	140688	187
[truncated: 5 more columns]
